# Supplementary material for: Population Genetic Analysis of Phytophthora colocasiae from Taro in Japan Using SSR Markers
Source: J Fungi (Basel). 2023 Mar 23;9(4):391. doi: 10.3390/jof9040391 (PMC10145753; doi:10.3390/jof9040391)
Supplement: Supplementary file 1 [file jof-09-00391-s001.zip]

Archive with 5 entries (5 files):
- Figures.pdf
- Table S1.xlsx
- Table S2.xlsx
- Table S3.xlsx
- Table S4.xlsx
