# Supplementary material for: Population Genetic Analysis of Phytophthora colocasiae from Taro in Japan Using SSR Markers
Source: J Fungi (Basel). 2023 Mar 23;9(4):391. doi: 10.3390/jof9040391 (PMC10145753; doi:10.3390/jof9040391)
Supplement: Supplementary file 1 [file jof-09-00391-s001.zip › Table S1.xlsx]

## Sheet: Table S1
Table S1. List of the tested isolates of Phytophthora colocasiae.
Isolate	Population	Date of isolation	Source	Mating typea	Genotype (see Figure S4)	Ploidy
KS16TaOKI1	Kagoshima, Japan	2016/06/07	Leaf	A2	A	4
KS16TaOKI2	(75 isolates)		Leaf	A2	A	4
KS16TaOKI3			Leaf	SF A1/A2	A	4
KS16TaOKI4			Leaf	SF A2	B	4
KS16TaOKI5			Leaf	SF A2	D	4
KS16TaYo1		2016/06/14	Leaf	A2	A	4
KS16TaYo2			Leaf	SF A1/A2	A	4
KS16TaYo3		2016/06/14	Leaf	A2	A	4
KS16TaKi1		2016/08/02	Leaf	A2	A	4
KS16TaKi3			Leaf	A2	J	4
KS16TaKi5			Leaf	A2	E	4
KS17Ai1-1		2017/09	Leaf	A2	A	4
KS17Ai1-2			Leaf	SF A2	A	4
KS17Ai1-3			Leaf	A2	E	4
KS17Ai2-1			Leaf	A1	A	4
KS17Ai2-2			Leaf	SF A2	A	4
KS17Ai3-2			Leaf	SF A1/A2	A	4
KS17SZ1-1		2017/09	Leaf	SF A2	A	4
KS17SZ1-1(stem)			Petiole	A2	A	4
KS17SZ1-2			Leaf	A2	B	4
KS17SZ1-2(stem)			Petiole	SF A2	C	4
KS17SZ1-3			Leaf	SF A2	A	4
KS17SZ1-3(stem)			Petiole	A2	A	4
KS17SZ2-1			Leaf	A2	A	4
KS17SZ2-1(stem)			Petiole	A2	C	4
KS17SZ2-2			Leaf	A2	C	4
KS17SZ2-3			Leaf	A2	E	4
KS17SZ3-1			Leaf	SF A2	F	4
KS17SZ3-2			Leaf	SF A2	A	4
KS17SZ3-3			Leaf	A2	C	4
KS17SSM1-1		2017/09	Leaf	SF A2	F	4
KS17SSM1-2			Leaf	SF A2	C	4
KS17SSM1-3			Leaf	A2	C	4
KS17SSM2-1			Leaf	SF A2	F	4
KS17SSM2-2			Leaf	SF A2	C	4
KS17SSM2-3			Leaf	SF A2	C	4
KS17SSM3-1			Leaf	SF A2	A	4
KS17SSM3-3			Leaf	A2	C	4
KS17SS1-1		2017/09	Leaf	SF A2	A	4
KS17SS1-1(stem)			Petiole	SF A2	C	4
KS17SS1-2			Leaf	A2	I	4
KS17SS1-2(stem)			Petiole	SF A2	C	4
KS17SS2-1			Leaf	SF A2	G	4
KS17SS2-1(stem)			Petiole	SF A2	C	4
KS17SS2-2			Leaf	SF A2	C	4
KS17SS2-2(stem)			Petiole	SF A2	A	4
KS17SS2-3			Leaf	SF A2	A	4
KS17SS3-3			Leaf	SF A2	A	4
KS17Ki1-1		2017/09	Leaf	SF A2	F	4
KS17Ki1-1(stem)			Petiole	SF A2	C	4
KS17Ki1-2			Leaf	SF A2	C	4
KS17Ki1-3			Leaf	SF A2	C	4
KS17Ki2-1			Leaf	SF A2	F	4
KS17Ki2-1(stem)			Petiole	SF A2	C	4
KS17Ki2-3			Leaf	SF A2	C	4
KS17Ki3-1			Leaf	A2	F	4
KS17Ki3-2			Leaf	SF A2	C	4
KS17Ki3-3			Leaf	SF A2	C	4
KS19OkiTa1sh		2019/03	Leaf	A2	A	3
KS19OkiTa2sh			Leaf	A2	A	4
KS19OkiTa3sh			Leaf	A2	I	4
KS19OkiTa4sh			Leaf	A2	H	4
KS19S1KBmas1			Soil	SF A2	A	4
KS19S2-2UN			Soil	SF A2	A	4
KS19S3-2KB			Soil	SF A2	K	4
KS19Ka1-1		2019/09/19	Leaf	SF A2	E	4
KS19Ka1-2			Leaf	SF A2	A	4
KS19Ka1-3			Leaf	SF A2	E	4
KS19Ka1-4			Leaf	SF A2	E	4
KS19Ka1-5			Leaf	SF A2	E	4
KS19Ka2-1			Leaf	SF A2	A	4
KS19Ka2-2			Leaf	SF A2	E	4
KS19Ka2-3			Leaf	SF A2	E	4
KS19Ka2-4			Leaf	SF A2	A	4
KS19Ka2-5			Leaf	SF A2	E	4
MS28001	Miyazaki, Japan	2016/07/01	Leaf	A2	F	4
MS28011	(80 isolates)		Leaf	A2	F	4
MS28021			Leaf	A2	A	4
MS28031		2016/07/01	Leaf	A2	A	4
MS28041		2016/07/01	Leaf	SF A2	C	4
MS28046			Leaf	A2	A	4
MS28051		2016/07/15	Leaf	SF A2	A	4
MS28061		2016/07/15	Leaf	A2	G	4
MS28071		2016/07/15	Leaf	SF A2	N	4
MS28081		2016/08/09	Leaf	A2	A	4
MS28091			Leaf	SF A2	A	4
MS28101			Leaf	SF A2	A	4
MS28111		2016/08/09	Leaf	SF A2	F	4
MS28131		2016/08/09	Leaf	A2	A	4
MS28141			Leaf	A2	A	4
MS28151		2016/08/09	Leaf	SF A2	C	4
MS28161			Leaf	A2	A	4
MS28171			Leaf	SF A2	A	4
MS28181		2016/0727	Leaf	A2	A	3
MS28201		2016/08/19	Leaf	A2	F	4
Mo2-1		2015/09	Leaf	SF A2	E	4
Mo2-2			Leaf	A2	C	4
YM1-1		2015/09	Leaf	SF A2	A	4
YM1-2			Leaf	A2	I	4
YM1-4			Leaf	A2	A	4
YM1-5			Leaf	A2	A	4
Him5-1		2015/09	Leaf	A2	E	4
Him5-2			Leaf	SF A2	A	4
Him5-3			Leaf	A1	A	4
Him6-1			Leaf	A2	K	4
Him6-3			Leaf	A2	K	4
Him6-4			Leaf	A2	K	4
CE-1		2014/09/15	Leaf	A2	A	4
MS2901		2017	Leaf	SF A1/A2	I	4
MS2902		2017	Leaf	A2	A	4
MS2903		2017	Leaf	SF A2	A	4
MS2904			Leaf	SF A2	G	4
MS2905		2017	Leaf	A2	G	4
MS29001		2017	Leaf	A2	A	4
MS29004			Leaf	SF A2	C	4
MS29006			Leaf	SF A2	D	4
MS29011			Leaf	A2	A	4
MS29016			Leaf	A2	A	4
MS29019			Leaf	SF A2	C	4
MS29027		2017	Leaf	A2	E	4
MS29032			Leaf	SF A2	F	4
MS29035		2017	Leaf	SF A2	A	4
MS29052		2017	Leaf	SF A1/A2	A	4
MS29056		2017	Leaf	A2	M	4
MS30Ku1-1		2018-11-05	Leaf	A2	A	4
MS30Ku1-2			Leaf	A2	A	4
MS30Ku1-3			Leaf	A2	A	4
MS30Ku2-1			Leaf	A2	A	4
MS30Ku2-2			Leaf	A2	A	4
MS30Ku2-3			Leaf	A2	A	4
MS30Ku3-1			Leaf	SF A2	A	4
MS30Ku3-2			Leaf	A2	A	4
MS30Ku3-3			Leaf	A2	A	4
MS30Mi1-1		2018-11-05	Leaf	A2	B	4
MS30Mi1-2			Leaf	A2	B	4
MS30Mi1-3			Leaf	A2	B	4
MS30Mi2-1			Leaf	A2	B	4
MS30Mi3			Leaf	SF A2	B	4
MS30MI4-1			Leaf	A2	B	4
MS30MI4-2			Leaf	A2	A	4
MS30MI4-3			Leaf	A2	A	4
MS30Ta1-1		2018-11-05	Leaf	A2	A	4
MS30Ta1-2			Leaf	A2	A	4
MS30Ta1-3			Leaf	A2	A	4
MS30Ta2-1			Leaf	A2	A	4
MS30Ta2-2			Leaf	A2	A	4
MS30Ta2-3			Leaf	A2	A	4
MS30Ue1-1		2018-11-05	Leaf	A2	B	4
MS30Ue1-2			Leaf	A2	B	4
MS30Ue2-1			Leaf	A2	B	4
MS30Ue2-2			Leaf	A2	B	4
MS30Ue3-1			Leaf	A2	B	4
MS30Ue3-2			Leaf	A2	B	4
MS30Sa1		2018-11-05	Leaf	A2	E	4
MS30Sa2			Leaf	A2	E	4
EPC201501	Ehime, Japan	2015/10/9	Leaf	A2	C	4
EPC201502	(62 isolates)		Leaf	SF A2	A	4
EPC201503			Leaf	SF A1/A2	A	4
EPC201504		2015/10/9	Leaf	A2	F	4
EPC201505			Leaf	SF A2	E	3
EPC201506			Leaf	A1	C	4
EPC201507			Leaf	A2	A	4
EPC201508			Leaf	SF A2	A	4
EPC201509			Leaf	A1	A	4
EPC201510		2015/10/9	Leaf	A2	A	4
EPC201511			Leaf	A2	A	4
EPC201512			Leaf	A2	A	4
EPC201513			Leaf	A2	F	4
EPC201514			Leaf	A2	A	4
EPC201515			Leaf	A2	A	4
EPC201516			Leaf	SF A2	A	4
EPC201517			Leaf	A2	C	4
EPC201518			Leaf	A2	L	4
EPC201519		2015/10/9	Leaf	A1	A	4
EPC201520			Leaf	A2	F	4
EPC201521			Leaf	A1	A	4
EPC201522			Leaf	A1	I	4
EPC201523			Leaf	A2	C	4
EPC201524			Leaf	A2	C	4
EPC201525		2015/10/9	Leaf	A2	A	4
EPC201526			Leaf	A2	C	4
EPC201527			Leaf	SF A2	A	4
EPC201528		2015/10/9	Leaf	A2	A	4
EPC201529			Leaf	A1	A	3
EPC201530			Leaf	A2	E	4
EPC201532		2015/10/9	Leaf	A2	A	4
EPC201533			Leaf	A2	A	4
EPC201534		2015/10/9	Leaf	SF A2	E	3
EPC201536			Leaf	SF A2	D	4
EPC201537		2015/10/9	Leaf	A2	A	4
EPC201538			Leaf	A2	A	4
EPC201539			Leaf	A2	E	4
EPC201562		2015/10/8	Leaf	A2	A	4
EPC2017K01		2017	Leaf	A2	I	4
EPC2017F01			Leaf	SF A2	F	4
EPC2017F03			Leaf	SF A2	C	3
EPC2018D01		2018-07-03	Leaf	SF A2	A	4
EPC2018D02			Leaf	SF A2	I	4
EPC2018D03			Leaf	A2	A	4
EPC2018D04			Leaf	SF A2	A	4
EPC2018D05			Leaf	SF A2	A	4
EPC2018D06			Leaf	SF A2	A	4
EPC2018Fu1-1-1sh		2018-09-07	Leaf	A2	A	4
EPC2018Fu1-1-2sh			Leaf	A2	A	4
EPC2018Fu1-1-3sh			Leaf	A2	A	4
EPC2018Fu1-2-1sh			Leaf	A2	A	4
EPC2018Fu1-2-2sh			Leaf	A2	A	4
EPC2018Fu1-2-3sh			Leaf	A2	A	4
EPC2018Fu1-3-1sh			Leaf	A2	A	4
EPC2018Fu1-3-2sh			Leaf	A2	A	4
EPC2018Fu1-3-3sh			Leaf	A2	A	4
EPC2018Fu1-4-1sh			Leaf	A2	A	4
EPC2018Fu1-4-2sh			Leaf	A2	A	4
EH19wFwsh1		2019/10	Rain water	SF A2	A	4
EH19wFwsh2			Rain water	A2	A	4
EH19wFwsh3			Rain water	SF A2	A	4
EH19wFwsh4			Rain water	SF A2	A	4
CB18chi1sh	Chiba, Japan	2018/08/13	Leaf	A2	A	4
CB18chi2-1sh	(41 isolates)		Leaf	A2	A	4
CB18chi2-2sh			Leaf	A2	A	4
CB18chi3sh			Leaf	A2	A	4
CB18chi5-1sh			Leaf	A2	A	4
CB18chi5-2sh			Leaf	A2	A	4
CB18chi6-1sh			Leaf	A2	A	4
CB18chi6-2sh			Leaf	A2	A	4
CB18chi7sh			Leaf	A2	A	4
CB18Ya1-1-1sh		2018/08/31	Leaf	A2	A	4
CB18Ya1-1-2sh			Leaf	A2	A	4
CB18Ya1-1-3sh			Leaf	A2	A	4
CB18Ya2-1sh		2018/08/06	Leaf	A2	A	4
CB18Ya2-2sh			Leaf	A2	A	4
CB18Ya3-1-1sh		2018/08/31	Leaf	A2	A	4
CB18Ya3-1-2sh			Leaf	A2	A	4
CB18Ya3-2sh			Leaf	A2	A	4
CB18Ya4-1sh			Leaf	A2	A	4
CB18Ya4-2sh			Leaf	A2	A	4
CB18Ya5sh		2018/08/06	Leaf	A2	A	4
CB18Ya6sh			Leaf	A2	A	4
CB18Ya7sh			Leaf	A2	A	4
CB18YaS1-1		2018/08	Soil	A2	A	4
CB18YaS2-1			Soil	A1	A	4
CB18YaS4-1			Soil	A2	A	4
CB18YaS7-1		2018/08	Soil	A2	A	4
CB19S1UN		2019/08/27	Soil	SF A2	A	4
CB19S1KB			Soil	SF A2	A	4
CB19S2UN		2019/09/03	Soil	A2	A	4
CB19S3UN			Soil	SF A2	A	4
CB19S3-2KB			Soil	A2	A	4
CB19S4UN		2019/09/10	Soil	SF A2	A	4
CB19S5UN		2019/09/24	Soil	SF A2	A	4
CB17Phc1		2017	Leaf	A2	A	4
CB17SM1		2017	Leaf	A2	A	4
CB18SM1		2018	Leaf	A2	E	4
CB18SM2			Leaf	SF A2	A	3
CB18SM3			Leaf	A2	A	4
CB18SY1		2018	Leaf	A2	L	3
CB18SY2			Leaf	A2	E	3
CB18SY3			Leaf	A2	E	3
GF1695	Gifu, Japan	2020/10/08	Leaf	A2	A	4
GF1696	(35 isolates)		Leaf	SF A2	A	4
GF1697			Leaf	SF A2	A	4
GF1698			Leaf	A2	A	4
GF1699		2020/10/28	Leaf	A2	H	4
GF1700			Leaf	A2	H	4
GF1701			Leaf	A2	H	4
GF1702		2020/10/28	Leaf	A2	A	4
GF1703			Leaf	A2	A	4
GF1704			Leaf	A2	A	4
GF1705			Leaf	A2	H	4
GF20Ta1L1		2020/10/12	Leaf	A2	A	4
GF20Ta1L2			Leaf	SF A2	A	4
GF20Ta1S1			Petiole	A2	A	4
GF20Ta1S2			Petiole	A2	A	4
GF20Ta2L1		2020/10/12	Leaf	A2	A	4
GF20Ta2L2			Leaf	A2	A	4
GF20Ta2L3			Leaf	SF A2	A	4
GF20Ta2S1			Petiole	A2	A	4
GF20Ta2S2			Petiole	A2	A	4
GF20Ta3L1		2020/10/12	Leaf	A2	A	4
GF20Ta3L2			Leaf	A2	A	4
GF20Ta3S1			Petiole	A2	A	4
GF20Ta3S2			Petiole	A2	A	4
GF20Ta3S3			Petiole	A2	A	4
GF20Ta4L1			Leaf	SF A2	A	4
GF20Ta4L2			Leaf	A2	A	4
GF20Ta4S1			Petiole	A2	A	4
GF20Ta4S2			Petiole	A2	A	4
GF20Ta3L3-1			Leaf	A2	A	4
GF20Ta3L3-2			Leaf	A2	A	4
GF20Ta3L3-3			Leaf	A2	A	4
GF20Ta3L3-4			Leaf	A2	A	4
GF20Ta3L3-5			Leaf	A2	A	4
GF20Ta3L3-6			Leaf	A2	A	4
FI19Oh1St1	Fukui, Japan	2019	Petiole	SF A2	A	4
FI19Oh1St2	(26 isolates)		Petiole	SF A2	A	4
FI19Oh1St3			Petiole	SF A2	A	4
FI19Oh1St4			Petiole	SF A2	A	4
FI19Oh2-1			Leaf	SF A2	A	4
FI19Oh2-2			Leaf	SF A2	A	4
FI19Oh2-3			Leaf	SF A2	A	4
FI19Oh2-4			Leaf	SF A2	A	4
FI19Oh2-5			Leaf	SF A2	A	4
FI19Oh2-6			Leaf	SF A2	A	4
FI19Oh3-1			Leaf	SF A2	A	4
FI19Oh3-2			Leaf	SF A2	A	4
FI19Oh3-3			Leaf	SF A2	A	4
FI19Oh3-4			Leaf	SF A2	A	4
FI19Oh3-5			Leaf	SF A2	A	4
FI19Oh3-6			Leaf	SF A2	A	4
FI19OhKo1		2019	Leaf	A2	A	4
FI19OhKo2			Leaf	SF A2	A	4
FI19OhKo3		2019	Leaf	SF A2	A	4
FI19OhKo4			Leaf	SF A2	A	4
FI19OhKo5			Leaf	SF A2	A	4
FI19OhKo6		2019	Leaf	A2	A	4
FI19OhKo7		2019	Leaf	A2	A	4
FI19OhKo8		2019	Leaf	A2	A	4
FI19OhKo9		2019	Leaf	A2	D	4
FI19OhKo10		2019	Leaf	A2	A	4
SA1-1	Saitama, Japan	2018-09-17	Leaf	A2	D	4
SA1-2	(28 isolates)		Leaf	A2	A	4
SA1-3			Leaf	A2	B	4
SA1-4			Leaf	A2	A	4
SA5-1			Leaf	A2	A	4
SA5-2			Leaf	A2	A	4
SA5-3			Leaf	A2	A	4
SA5-4			Leaf	A2	A	4
SA7-1		2018-09-17	Leaf	A2	A	4
SA7-2			Leaf	A2	A	4
SA7-3			Leaf	A2	A	4
SA7-4			Leaf	A2	A	4
SA9-1		2018-09-22	Leaf	A2	A	4
SA9-2			Leaf	A2	A	4
SA9-3			Leaf	A2	A	4
SA9-4			Leaf	A2	A	4
SA1909Ph-001		2019/09/04	Leaf	A2	A	4
SA1909Ph-013			Leaf	A2	A	4
SA1909Ph-025			Leaf	A2	A	4
SA19L1-1		2019-11-12	Leaf	SF A2	A	4
SA19L1-2			Leaf	A2	A	4
SA19L1-3			Leaf	A2	A	4
SA19L1-4			Leaf	A2	A	4
SA19St1-1			Petiole	A2	A	4
SA19St1-2			Petiole	A2	A	4
SA19L2-1		2019-11-12	Leaf	A2	E	4
SA19L2-2			Leaf	A2	A	4
SA19L2-3			Leaf	A2	C	4
NBRC30695	Okinawa, Japan	1979	Leaf	A2		3
LM20GX-1	Mainland, China	2018		A1	E	4
LM20GD-6	(5 isolates)	2017		A1	E	4
LM20FJ18-4		2018	Leaf	A1	E	4
LM20FJ19-1		2019		A2	B	4
LM20FJ20-1		2020	Leaf	A1	E	4
CBS192.91sh1	Taiwan, China	1983		A2		4
CBS192.91sh2	(2 isolates)	1983		A2		3
P6317	Indonesia	1989	Leaf	A2		2
56TAROKDTL	(3 isolates)	2017		A2		3
60TAROKDTL		2017		A2		3
a The mating type of most isolates were identified by our previous research [9]

## Sheet: Sheet1
									75	Kagoshima
									80	Miyazaki
									62	Ehime
									41	Chiba
									35	Gifu
									26	Fukui
									28	Saitama
									1	Okinawa
