# Supplementary material for: Population Genetic Analysis of Phytophthora colocasiae from Taro in Japan Using SSR Markers
Source: J Fungi (Basel). 2023 Mar 23;9(4):391. doi: 10.3390/jof9040391 (PMC10145753; doi:10.3390/jof9040391)
Supplement: Supplementary file 1 [file jof-09-00391-s001.zip › Table S2.xlsx]

## Sheet: Table S2
Table S2. The genotypes in each population from 2014 to 2020.
Population		Year
		2014	2015							2016					2017							2018				2019					2020
Southern Japan	Ehime		A	C	D	E	F	I							C	F	I					A	I			A
	Miyazaki	A	A	C	E	I	K			A	C	F	G	N	A	C	E	F	G	I	M	A	B		M
	Kagoshima									A	B	D	E	J	A	B	C	E	F	G	I					A	E	H	I	K
Northern Japan	Chiba														A							A	E	L		A
	Saitama																					A	B	D		A	C	E
Central Japan	Fukui																									A	D
	Gifu																														A	H
Mainland, China															E							E				B					E
