# Supplementary material for: Population Genetic Analysis of Phytophthora colocasiae from Taro in Japan Using SSR Markers
Source: J Fungi (Basel). 2023 Mar 23;9(4):391. doi: 10.3390/jof9040391 (PMC10145753; doi:10.3390/jof9040391)
Supplement: Supplementary file 1 [file jof-09-00391-s001.zip › Table S3.xlsx]

## Sheet: Table S3
Table S3. The mating types of Phytophthora colocasiae and their corresponding genotypes in each populations.
Population		Genotypes
		A	B	C	D	E	F	G	H	I	J	K	L	M	N
Southern Japan	Ehime	A1, A2, SF A1/A2, SF A2		A1, A2, SF A2	SF A2	A2, SF A2	A2, SF A2			A1, SF A2			A2
	Miyazaki	A1, A2, SF A1/A2, SF A2	A2, SF A2	A2, SF A2	SF A2	A2, SF A2	A2, SF A2	A2, SF A2		A2, SF A1/A2		A2		A2	SF A2
	Kagoshima	A1, A2, SF A1/A2, SF A2	A2, SF A2	A2, SF A2	SF A2	A2, SF A2	A2, SF A2	SF A2	A2	A2	A2	SF A2
Northern Japan	Chiba	A1, A2, SF A2				A2							A2
	Saitama	A2, SF A2	A2	A2	A2	A2
Central Japan	Fukui	A2, SF A2			A2
	Gifu	A2, SF A2							A2
Mainland, China			A2			A1
