# Supplementary material for: Population Genetic Analysis of Phytophthora colocasiae from Taro in Japan Using SSR Markers
Source: J Fungi (Basel). 2023 Mar 23;9(4):391. doi: 10.3390/jof9040391 (PMC10145753; doi:10.3390/jof9040391)
Supplement: Supplementary file 1 [file jof-09-00391-s001.zip › Table S4.xlsx]

## Sheet: Table S4
Table S4. The ploidy level of Phytophthora colocasiae and their corresponding genotypes in each populations.
Population		Genotypes
		A	B	C	D	E	F	G	H	I	J	K	L	M	N
Southern Japan	Ehime	3，4		3，4	4	3，4	4			4			4
	Miyazaki	3，4	4	4	4	4	4	4		4		4		4	4
	Kagoshima	3，4	4	4	4	4	4	4	4	4	4	4
Northern Japan	Chiba	3，4				3，4							3，4
	Saitama	4	4	4	4	4
Central Japan	Fukui	4			4
	Gifu	4							4
Mainland, China			4			4
